# Supplementary material for: Food Safety Knowledge, Attitude, and Practices (KAP) of Urban Consumers in Low-Income and Lower-Middle-Income Countries (LLMICs): A Scoping Review
Source: Foods. 2026 Apr 16;15(8):1381. doi: 10.3390/foods15081381 (PMC13114813; doi:10.3390/foods15081381)
Supplement: Supplementary file 1 [file foods-15-01381-s001.zip]

Archive with 1 entries (1 files):
- foods-4127423-supplementary.pdf
